# Supplementary material for: Detailed characterization of neural selectivity in free viewing primates
Source: Nat Commun. 2023 Jun 20;14:3656. doi: 10.1038/s41467-023-38564-9 (PMC10282080; doi:10.1038/s41467-023-38564-9)
Supplement: Supplementary file 4 — Source Data [file 41467_2023_38564_MOESM4_ESM.xlsx]

## Sheet: Fig 2
Row	Time	Firing Rate	Standard Error	Firing Rate_ 3	Firing Rate_ 4	Firing Rate_ 5	Firing Rate_ 6	Firing Rate_ 7	Firing Rate_ 8	Firing Rate_ 9	Firing Rate_10	Firing Rate_11	Firing Rate_12	Firing Rate_13	Firing Rate_14	Firing Rate_15	Firing Rate_16	Firing Rate_17	Firing Rate_18	Firing Rate_19	Firing Rate_20	Firing Rate_21	Standard Error_ 1	Standard Error_ 2	Standard Error_ 3	Standard Error_ 4	Standard Error_ 5	Standard Error_ 6	Standard Error_ 7	Standard Error_ 8	Standard Error_ 9	Standard Error_10	Standard Error_11	Standard Error_12	Standard Error_13	Standard Error_14	Standard Error_15	Standard Error_16	Standard Error_17	Standard Error_18	Standard Error_19	Standard Error_20	Standard Error_21	Standard Error_ 2	Standard Error_ 3	Standard Error_ 4	Standard Error_ 5	Standard Error_ 6	Standard Error_ 7
Neuron 1	-41.6667,-33.3333,-25,-16.6667,-8.3333,0,8.3333,16.6667,25,33.3333,41.6667,50,58.3333,66.6667,75,83.3333,91.6667,100,108.3333,116.6667,125	0.22593,0.95242,1.1234,1.0379,0.69601,1.2088,0.18319,0.18319,0.82422,9.884,13.3883,6.3798,0.26866,-0.15869,-0.97065,-0.45783,-0.24416,-0.073216,0.012254,-0.15869,-0.37236	0.36591,0.41128,0.46062,0.46503,0.38995,0.43984,0.36363,0.34822,0.43573,0.79626,0.86403,0.66473,0.35298,0.31704,0.26066,0.30378,0.31747,0.34425,0.33303,0.32276,0.31519	1.12336	1.03789	0.696014	1.20883	0.183194	0.183194	0.824219	9.88405	13.3883	6.37977	0.268664	-0.158687	-0.970652	-0.457832	-0.244157	-0.0732165	0.0122536	-0.158687	-0.372362	0.365914	0.411281	0.46062	0.46503	0.389953	0.439838	0.363628	0.348224	0.43573	0.796261	0.864035	0.664729	0.352976	0.317042	0.26066	0.303776	0.317469	0.344254	0.33303	0.322755	0.315191	0.411281	0.46062	0.46503	0.389953	0.439838	0.363628
Neuron 2	-41.6667,-33.3333,-25,-16.6667,-8.3333,0,8.3333,16.6667,25,33.3333,41.6667,50,58.3333,66.6667,75,83.3333,91.6667,100,108.3333,116.6667,125	-1.3823,-0.27263,3.3733,5.1171,3.0563,2.4222,4.3245,7.0193,42.2109,66.1474,28.7366,-0.74819,-2.4919,-2.809,-2.3334,-0.58967,-0.43115,-1.0652,-0.74819,-2.3334,-2.3334	1.0578,1.2161,1.4589,1.5987,1.4789,1.4672,1.6601,1.7876,3.3003,3.5344,2.5857,1.0769,0.89784,0.87135,0.93796,1.064,1.0977,1.0556,1.0769,0.91074,0.91074	3.37334	5.11707	3.0563	2.42222	4.32446	7.01931	42.2109	66.1474	28.7366	-0.748191	-2.49192	-2.80896	-2.3334	-0.589671	-0.43115	-1.06523	-0.748191	-2.3334	-2.3334	1.05784	1.21614	1.45891	1.59865	1.4789	1.46723	1.6601	1.78763	3.30028	3.53445	2.58572	1.07693	0.897839	0.871348	0.937962	1.06398	1.09769	1.05564	1.07693	0.91074	0.91074	1.21614	1.45891	1.59865	1.4789	1.46723	1.6601
[truncated: 14 more columns]

## Sheet: Fig 3
		Neuron 1	Neuron 2	Neuron 3
Fig 2b	lags	[ 0. 10. 20. 30. 40. 50. 60. 70. 80. 90. 100. 110. 120. 130. 140. 150. 160. 170.]	[ 0. 10. 20. 30. 40. 50. 60. 70. 80. 90. 100. 110. 120. 130. 140. 150. 160. 170.]	[ 0. 10. 20. 30. 40. 50. 60. 70. 80. 90. 100. 110. 120. 130. 140. 150. 160. 170.]
	in rf	[ 2.18014745e-02 3.11726895e-02 2.91279784e-02 2.17618163e-02 5.24042210e-02 1.88192910e-01 4.11027435e-01 4.66099175e-01 3.58712474e-01 2.27177152e-01 1.21277601e-01 4.44407064e-02 -6.92282041e-03 -1.44785913e-02 -7.66202989e-03 4.42750513e-04 2.20048744e-02 2.66771460e-02]	[ 0.01716672 0.04895875 0.02016074 -0.04760822 -0.0660804 0.09998095 0.59554092 0.77404766 0.53566186 0.29199221 0.17426132 0.09055216 0.04106536 0.0379272 0.04802937 0.04804032 0.04942258 0.03888679]	[-0.04760194 0.03688491 0.0279848 -0.05018285 0.12689294 0.49016809 0.95381808 1.12349293 0.8260107 0.46065311 0.24448692 0.08210793 0.06175152 -0.03014861 -0.10072902 -0.06107139 -0.05494917 -0.06475303]
	out rf	[-2.14778235e-02 -7.22295235e-03 -2.69459764e-04 -4.81722605e-03 -5.28864045e-05 9.22301366e-03 7.56528201e-04 -5.04199990e-04 4.96855044e-03 1.89283455e-02 2.52552566e-02 7.44469322e-03 -3.95606907e-03 -2.09576906e-02 -1.93197840e-02 -2.96384395e-02 -2.97939699e-02 -9.97454624e-03]	[ 0.01108513 -0.00796609 -0.00849957 0.0069892 -0.00020597 -0.00917671 0.00406879 0.00128909 0.00442533 0.00708999 0.00137347 0.01836102 0.02101975 0.01364839 -0.00160739 0.00307089 0.00991476 0.0065795 ]	[-0.02930597 0.0118274 -0.02501358 0.00920299 0.02386146 0.00421591 0.00860776 -0.00098989 -0.03625261 -0.0308321 0.00512759 -0.02042241 0.01198198 0.01413973 0.02447512 0.02919877 0.01096474 0.00805838]
Fig 2c	direction	[ 22.5 45. 67.5 90. 112.5 135. 157.5 180. 202.5 225. 247.5 270. 292.5 315. 337.5 360. ]	[ 22.5 45. 67.5 90. 112.5 135. 157.5 180. 202.5 225. 247.5 270. 292.5 315. 337.5 360. ]	[ 22.5 45. 67.5 90. 112.5 135. 157.5 180. 202.5 225. 247.5 270. 292.5 315. 337.5 360. ]
	firing rate	[115.53784861 108.88030888 102.66159696 71.92307692 50.85910653 42.43542435 19.65065502 18.03921569 13.46938776 22.35294118 21.13207547 30.43478261 41.81818182 65.15679443 99.64664311 98.34437086]	[29.13669065 40.86021505 47.44027304 60.06389776 48.01444043 35.7615894 17.19298246 10.75949367 7.69230769 5.50161812 8.25082508 6.09318996 4.54545455 8.70967742 12.93375394 23.89078498]	[ 3.21637427 3.14285714 6.28742515 10. 11.14206128 17.85714286 17.40506329 16.93989071 13.19648094 11.69916435 9.47075209 6.99708455 5.67823344 3.32326284 4.46428571 3.80116959]
	confidence interval	[[17.52988048 21.82432432 16.96768061 12.89423077 11.0137457 8.69926199 5.6768559 7.47058824 4.91836735 6.87254902 5.66037736 7.50988142 8.36363636 13.42334495 17.51766784 12.42549669] [15.93625498 20.46332046 20.38973384 13.51923077 12.55154639 8.48708487 6.55021834 7.26470588 7.15306122 7.05882353 6.03773585 8.71541502 9.28181818 11.36759582 21.27208481 19.2384106 ]]	[[ 5.77338129 9.71326165 10.59726962 9.26517572 8.49277978 8.12086093 4.21052632 3.96360759 3.01003344 2.26537217 2.97029703 2.86738351 3.14685315 2.75 3.32018927 6.66382253] [ 8.65107914 9.14874552 10.8105802 11.03035144 9.9368231 5.9602649 4.21052632 4.28006329 2.67558528 3.55987055 3.63036304 3.58422939 2.7972028 4.51612903 4.58201893 7.18430034]]	[[1.90789474 1.57857143 2.69461078 3.125 3.35654596 5.50824176 5.39556962 5.06147541 3.96627566 3.34261838 3.63509749 2.48542274 2.68927445 1.97129909 2.23958333 1.75438596] [2.35380117 1.71428571 2.09580838 4.6875 2.93175487 5.36401099 3.48101266 5.06147541 4.70674487 3.62116992 3.78133705 2.63848397 3.15457413 2.2734139 2.38095238 2.04678363]]
	fit_direction	[ 0. 3.63636364 7.27272727 10.90909091 14.54545455 18.18181818 21.81818182 25.45454545 29.09090909 32.72727273 36.36363636 40. 43.63636364 47.27272727 50.90909091 54.54545455 58.18181818 61.81818182 65.45454545 69.09090909 72.72727273 76.36363636 80. 83.63636364 87.27272727 90.90909091 94.54545455 98.18181818 101.81818182 105.45454545 109.09090909 112.72727273 116.36363636 120. 123.63636364 127.2…	[ 0. 3.63636364 7.27272727 10.90909091 14.54545455 18.18181818 21.81818182 25.45454545 29.09090909 32.72727273 36.36363636 40. 43.63636364 47.27272727 50.90909091 54.54545455 58.18181818 61.81818182 65.45454545 69.09090909 72.72727273 76.36363636 80. 83.63636364 87.27272727 90.90909091 94.54545455 98.18181818 101.81818182 105.45454545 109.09090909 112.72727273 116.36363636 120. 123.63636364 127.2…	[ 0. 3.63636364 7.27272727 10.90909091 14.54545455 18.18181818 21.81818182 25.45454545 29.09090909 32.72727273 36.36363636 40. 43.63636364 47.27272727 50.90909091 54.54545455 58.18181818 61.81818182 65.45454545 69.09090909 72.72727273 76.36363636 80. 83.63636364 87.27272727 90.90909091 94.54545455 98.18181818 101.81818182 105.45454545 109.09090909 112.72727273 116.36363636 120. 123.63636364 127.2…
	fit	[106.41863079 108.64069187 110.5864875 112.23508707 113.56839495 114.57153492 115.23317303 115.54576753 115.50573699 115.1135407 114.37366834 113.29453931 111.88831542 110.17063359 108.16026795 105.87873312 103.34984208 100.59923283 97.65387892 94.54159821 91.29057358 87.92889799 84.48415448 80.98303954 77.4510363 73.91214173 70.38864954 66.90098903 63.46761784 60.10496544 56.82742282 53.64737303…	[18.28358055 19.73381542 21.29489317 22.96613051 24.74469376 26.62527289 28.59978305 30.65711409 32.78294949 34.9596773 37.16641389 39.37915901 41.57109527 43.71303918 45.77404187 47.72212871 49.52515673 51.15175897 52.5723363 53.76005044 54.69176829 55.34890694 55.71813211 55.79186973 55.56860012 55.05291745 54.25535056 53.19195608 51.88370828 50.35572107 48.63634679 46.75620094 44.74716368 42.6…	[ 3.53800944 3.58405814 3.64124578 3.70994077 3.790578 3.88365713 3.98974029 4.10944882 4.24345888 4.39249573 4.5573264 4.73875036 4.93758806 5.15466697 5.39080485 5.64678997 5.92335827 6.22116717 6.54076612 6.88256403 7.2467939 7.63347514 8.04237419 8.47296459 8.92438749 9.39541409 9.88441175 10.38931536 10.90760614 11.43629973 11.97194544 12.51063861 13.04804727 13.57945438 14.09981597 14.60383…
